# Supplementary material for: Optimized processing and analysis of conventional confocal microscopy generated scanning FCS data
Source: Methods. 2018 May 1;140-141:62–73. doi: 10.1016/j.ymeth.2017.09.010 (PMC6026296; doi:10.1016/j.ymeth.2017.09.010)
Supplement: Supplementary data 2 [file mmc2.xml]

<?xml version="1.0" encoding="UTF-8" standalone="no"?><data:data><datasets><author>christian.eggeling@rdm.ox.ac.uk</author><type>0</type><dataset><value>1</value><reason>Data will be made available on request</reason><comments/></dataset></datasets></data:data>
